# Supplementary material for: Comparison of Female Genital Tract Cytokine and Microbiota Signatures Induced by Initiation of Intramuscular DMPA and NET-EN Hormonal Contraceptives - a Prospective Cohort Analysis
Source: Front Immunol. 2021 Dec 9;12:760504. doi: 10.3389/fimmu.2021.760504 (PMC8696178; doi:10.3389/fimmu.2021.760504)
Supplement: Supplementary Table 2 — Baseline cytokine levels. P-values in bold black font did not remain significant after adjusting for multiple comparisons. The p-value in red font remained significant after FDR step-down p-value adjustment. [file Table_2.xls]

## Sheet: Sheet1
Supplementary Table 2. Baseline cytokine levels
	Inflammatory				Chemokines							Adaptive							Growth factors							Regulatory
Median pg/mL [IQR]	IL-1β	IL-6	TNF-α	IL12(p70)	IL-8	Eo-taxin	IP-10	MCP-1	MIP-1α	MIP-1β	RAN-TES	IL-2	IL-4	IL-5	IL-13	IL-15	IL-17	IFN-γ	IL-7	IL-9	FGFbasic	G-CSF	GM-CSF	PDGFbb	VEGF	IL-1RA	IL-10
Total	26.05 [2.78, 243.03]	7.68 [1.68, 71.20]	12.35 [5.49, 39.64]	1.02 [0.23, 2.83]	480.51 [149.12, 1674.44]	1.50 [1.10, 3.09]	219.37 [34.16, 1403.09]	12.73 [5.07, 45.52]	0.68 [0.23, 11.20]	6.44 [2.12, 22.21]	4.33 [2.98, 10.49]	4.06 [1.83, 14.88]	1.25 [0.85, 3.12]	10.96 [5.06, 22.87]	0.20 [0.04, 0.43]	51.84 [32.86, 120.28]	11.16 [3.79, 34.13]	108.21 [90.19, 123.54]	3.26 [0.64, 8.10]	17.46 [9.34, 34.05]	20.64 [14.47, 50.92]	137.37 [41.81, 632.39]	1.51 [0.70, 3.40]	53.37 [36.12, 92.69]	545.43 [198.15, 1109.18]	31094.99 [18675.10, 48531.88]	3.12 [1.55, 7.20]
By contraceptive assignment
DMPA	40.23 [5.55, 262.59]	12.98 [1.92, 68.31]	17.16 [6.19, 40.23]	1.18 [0.36, 3.41]	704.05 [162.87, 1823.76]	1.87 [1.12, 3.65]	270.50 [35.52, 1935.62]	14.55 [4.20, 44.99]	0.93 [0.24, 13.18]	7.12 [1.88, 20.55]	4.62 [3.40, 11.16]	5.98 [2.34, 17.57]	1.56 [0.90, 3.50]	15.88 [6.80, 26.09]	0.26 [0.15, 0.55]	68.71 [32.03, 130.85]	12.72 [4.21, 43.45]	120.14 [98.95, 149.03]	4.30 [0.77, 8.39]	18.99 [10.38, 36.55]	24.07 [15.15, 57.45]	227.51 [60.97, 818.34]	1.73 [0.72, 3.96]	58.83 [36.27, 105.68]	653.24 [246.18, 1149.76]	30615.91 [18486.49, 37000.57]	3.71 [2.19, 7.34]
NET-EN	16.20 [1.68, 114.63]	4.55 [1.60, 69.77]	8.66 [4.86, 36.16]	1.00 [0.19, 2.42]	337.06 [135.06, 881.90]	1.37 [1.00, 2.73]	191.73 [36.32, 748.95]	11.91 [5.76, 40.29]	0.57 [0.23, 7.87]	5.70 [2.21, 28.21]	3.92 [2.49, 7.36]	2.67 [1.58, 11.25]	1.13 [0.84, 2.13]	7.66 [4.34, 17.35]	0.04 [0.04, 0.30]	45.38 [33.80, 89.81]	5.69 [3.65, 23.67]	98.78 [89.52, 112.95]	1.11 [0.56, 5.96]	14.41 [7.62, 30.06]	20.10 [13.37, 39.04]	95.16 [31.84, 503.56]	1.45 [0.62, 2.68]	41.89 [33.52, 79.47]	425.84 [179.37, 1064.93]	31189.51 [19180.75, 97641.48]	1.86 [0.73, 5.35]
p	0.303	0.309	0.237	0.134	0.161	0.112	0.426	0.639	0.515	0.619	0.104	0.072	0.203	0.046	0.020	0.355	0.140	0.003*	0.225	0.253	0.284	0.063	0.230	0.216	0.330	0.149	0.013
By site
Masiphumelele,	16.20 [1.68, 114.63]	4.55 [1.60, 69.77]	8.66 [4.86, 36.16]	1.00 [0.19, 2.42]	337.06 [135.06, 881.90]	1.37 [1.00, 2.73]	191.73 [36.32, 748.95]	11.91 [5.76, 40.29]	0.57 [0.23, 7.87]	5.70 [2.21, 28.21]	3.92 [2.49, 7.36]	2.67 [1.58, 11.25]	1.13 [0.84, 2.13]	7.66 [4.34, 17.35]	0.04 [0.04, 0.30]	45.38 [33.80, 89.81]	5.69 [3.65, 23.67]	98.78 [89.52, 112.95]	1.11 [0.56, 5.96]	14.41 [7.62, 30.06]	20.10 [13.37, 39.04]	95.16 [31.84, 503.56]	1.45 [0.62, 2.68]	41.89 [33.52, 79.47]	425.84 [179.37, 1064.93]	31189.51 [19180.75, 97641.48]	1.86 [0.73, 5.35]
Cape Town
Emavundleni,	27.33 [5.44, 107.26]	7.43 [2.05, 42.51]	12.92 [6.07, 18.71]	1.14 [0.23, 2.61]	340.00 [150.99, 845.92]	1.53 [1.11, 2.16]	182.44 [26.83, 1885.10]	12.81 [4.06, 29.96]	0.56 [0.19, 1.33]	4.41 [1.46, 12.85]	3.95 [3.24, 6.04]	4.22 [2.22, 9.61]	1.14 [0.85, 2.13]	10.13 [5.13, 17.51]	0.22 [0.06, 0.39]	44.01 [28.01, 85.96]	10.96 [4.62, 18.01]	120.14 [81.34, 136.03]	2.98 [0.64, 4.33]	15.82 [11.53, 20.86]	18.38 [15.15, 40.54]	110.29 [43.26, 241.62]	1.30 [0.56, 2.99]	50.47 [35.71, 69.49]	508.88 [191.12, 1220.84]	31556.44 [17442.54, 35833.41]	2.52 [1.69, 4.96]
Cape Town
Johannesburg	25.32 [1.02, 165.50]	7.85 [1.13, 43.79]	11.30 [6.08, 46.62]	0.62 [0.28, 3.31]	425.55 [149.06, 1945.76]	1.32 [1.01, 3.77]	115.10 [18.52, 469.74]	11.70 [3.11, 23.02]	0.34 [0.21, 1.89]	7.05 [1.70, 14.55]	4.30 [3.50, 11.16]	3.90 [2.04, 19.09]	1.23 [0.81, 3.74]	14.87 [5.04, 27.38]	0.28 [0.16, 0.57]	49.93 [32.44, 140.13]	11.90 [3.76, 43.45]	125.89 [107.50, 188.31]	4.35 [0.77, 8.39]	26.79 [9.55, 41.54]	20.30 [13.37, 61.82]	179.96 [63.04, 510.98]	1.73 [0.77, 4.70]	86.33 [40.11, 110.27]	544.94 [209.81, 1643.38]	21346.44 [17842.85, 33819.08]	3.95 [2.36, 8.00]
Kisumu	182.87 [20.36, 605.67]	74.09 [9.83, 249.20]	30.60 [11.55, 126.25]	3.11 [0.99, 6.19]	1232.50 [659.25, 2999.70]	3.72 [1.96, 5.52]	1356.94 [185.89, 2554.70]	48.17 [22.37, 71.06]	12.87 [4.05, 50.78]	18.72 [6.67, 115.92]	7.29 [4.51, 15.53]	12.73 [4.62, 35.84]	3.24 [1.31, 5.48]	25.00 [12.87, 45.19]	0.33 [0.15, 0.62]	99.48 [42.44, 200.65]	29.94 [9.03, 82.66]	117.02 [102.60, 129.49]	6.74 [3.88, 9.63]	26.38 [18.05, 43.50]	47.51 [21.20, 87.67]	604.18 [199.18, 1506.01]	3.34 [1.33, 5.33]	63.84 [38.35, 96.12]	720.61 [545.80, 872.24]	34754.92 [27272.86, 43025.97]	4.23 [3.07, 12.03]
p	0.180	0.078	0.149	0.071	0.078	0.009	0.138	0.033	0.048	0.162	0.129	0.055	0.061	0.020	0.076	0.139	0.113	0.015	0.212	0.140	0.112	0.030	0.108	0.395	0.761	0.304	0.031
By age category
15-17	23.08 [1.53, 273.25]	5.72 [1.25, 90.71]	9.94 [4.36, 61.97]	0.88 [0.06, 2.67]	372.75 [177.84, 1000.38]	1.37 [1.05, 2.89]	320.57 [48.32, 846.80]	11.04 [5.83, 41.74]	0.79 [0.19, 10.78]	5.72 [2.36, 44.05]	4.19 [2.49, 17.74]	3.13 [1.15, 14.09]	1.16 [0.84, 2.59]	8.93 [4.09, 20.91]	0.06 [0.04, 0.42]	64.50 [34.00, 105.65]	10.15 [3.41, 35.77]	94.82 [88.35, 108.54]	2.21 [0.56, 9.22]	14.58 [8.13, 40.46]	20.94 [13.01, 48.54]	135.75 [31.32, 551.90]	1.48 [0.52, 2.75]	49.60 [37.93, 98.63]	457.72 [149.25, 1214.85]	29904.34 [19137.76, 317910.72]	2.66 [0.93, 6.71]
18-20	21.93 [5.83, 153.84]	4.81 [1.85, 55.75]	10.62 [6.32, 35.09]	1.02 [0.34, 2.82]	347.39 [122.75, 963.43]	1.46 [1.10, 2.51]	175.36 [31.03, 712.17]	13.59 [5.54, 45.51]	0.60 [0.26, 7.90]	5.11 [2.16, 16.71]	4.14 [2.92, 6.91]	3.44 [1.89, 17.01]	1.23 [0.87, 2.91]	9.16 [5.57, 18.47]	0.15 [0.04, 0.34]	41.62 [33.80, 126.20]	6.18 [3.72, 28.15]	108.21 [94.65, 118.70]	1.94 [0.73, 6.98]	16.08 [8.84, 24.38]	20.40 [15.69, 53.07]	88.02 [49.60, 449.92]	1.46 [0.74, 3.36]	47.90 [18.75, 82.84]	531.30 [201.36, 1059.13]	31749.32 [23210.98, 55205.45]	2.06 [1.00, 5.23]
21-24	36.92 [6.17, 154.18]	10.41 [1.23, 46.09]	17.56 [5.85, 40.19]	1.23 [0.19, 3.02]	660.36 [151.46, 1848.43]	1.67 [1.09, 3.30]	120.99 [37.02, 976.81]	14.04 [3.69, 35.92]	0.90 [0.24, 11.20]	7.39 [2.61, 26.61]	5.69 [3.80, 11.93]	6.53 [2.12, 15.15]	1.77 [0.84, 3.62]	13.01 [5.56, 24.75]	0.26 [0.13, 0.68]	65.89 [31.04, 109.47]	11.89 [5.43, 47.25]	119.66 [99.18, 137.99]	4.11 [0.81, 7.56]	18.52 [10.33, 38.98]	30.56 [14.19, 51.23]	182.13 [41.03, 932.23]	1.48 [0.81, 3.73]	47.19 [36.17, 94.70]	335.33 [156.98, 1200.78]	28572.48 [18753.05, 34891.18]	3.62 [2.42, 7.80]
25-30	33.34 [5.66, 745.55]	14.10 [5.56, 62.53]	17.16 [6.70, 161.96]	2.61 [0.80, 6.91]	838.65 [272.33, 3979.96]	2.40 [1.36, 3.20]	170.97 [20.78, 2846.83]	12.81 [5.14, 37.90]	0.56 [0.25, 13.48]	6.59 [3.30, 25.40]	4.50 [3.45, 12.51]	8.73 [3.26, 40.42]	1.72 [0.93, 5.41]	17.51 [8.09, 56.02]	a	69.15 [32.54, 233.66]	12.44 [6.59, 102.26]	126.89 [114.38, 182.45]	4.96 [2.98, 13.97]	18.45 [14.02, 45.97]	27.52 [16.47, 101.23]	234.54 [52.16, 768.19]	2.99 [1.40, 5.88]	66.19 [37.43, 112.58]	701.23 [453.88, 910.70]	35833.41 [18336.86, 40388.03]	3.71 [2.41, 8.56]
31-35	22.01 [7.60, 74.77]	9.12 [4.28, 104.23]	11.30 [5.75, 22.01]	0.62 [0.24, 0.94]	704.05 [212.08, 1763.36]	1.32 [0.89, 4.58]	1502.03 [206.69, 2554.70]	11.71 [4.20, 106.94]	0.60 [0.19, 16.64]	8.76 [1.70, 13.16]	4.10 [2.95, 5.40]	3.90 [2.16, 9.37]	1.17 [0.66, 2.26]	14.87 [5.85, 23.55]	0.15 [0.04, 0.25]	49.46 [29.28, 74.70]	11.90 [6.41, 28.09]	111.03 [74.33, 145.25]	1.38 [0.21, 9.93]	19.16 [9.72, 30.80]	20.30 [11.83, 33.83]	179.96 [108.91, 661.61]	1.27 [0.47, 2.01]	63.84 [45.97, 77.91]	720.61 [407.82, 1272.97]	30615.91 [17101.15, 40873.02]	3.95 [2.85, 5.71]
p	0.769	0.971	0.804	0.275	0.732	0.748	0.763	0.999	0.987	0.965	0.566	0.548	0.809	0.557	0.077	0.887	0.681	0.014	0.509	0.764	0.838	0.837	0.428	0.885	0.812	0.937	0.339
By STI status&
STI&BV-	11.40 [1.07, 270.01]	5.77 [1.39, 73.00]	9.79 [4.49, 73.73]	0.80 [0.13, 3.74]	704.05 [128.41, 2001.95]	1.87 [1.15, 3.39]	552.94 [153.52, 2009.44]	23.44 [5.47, 59.81]	0.56 [0.20, 9.06]	7.05 [1.62, 34.75]	5.13 [3.22, 15.53]	3.69 [1.30, 20.39]	1.23 [0.81, 3.75]	10.46 [3.83, 30.64]	0.26 [0.04, 0.67]	49.46 [30.02, 127.78]	7.29 [3.52, 52.72]	104.93 [89.62, 122.19]	1.51 [0.56, 7.07]	17.64 [8.98, 40.87]	20.10 [13.01, 53.55]	234.54 [36.71, 573.22]	1.45 [0.66, 4.29]	65.53 [21.66, 108.45]	379.50 [153.94, 926.80]	29501.21 [20566.37, 62047.28]	3.15 [1.62, 9.16]
STI and/or BV+	35.40 [7.61, 240.59]	9.12 [2.13, 68.31]	16.00 [6.09, 38.61]	1.02 [0.29, 2.67]	367.28 [152.23, 1578.88]	1.37 [1.10, 2.75]	124.05 [23.80, 1051.08]	11.81 [4.69, 31.89]	0.69 [0.24, 11.94]	5.74 [2.42, 19.84]	4.30 [2.74, 7.17]	4.22 [1.95, 14.18]	1.40 [0.88, 2.92]	11.47 [5.49, 21.02]	0.17 [0.04, 0.39]	53.71 [33.80, 101.32]]	12.31 [4.16, 32.52]	108.57 [91.00, 123.40]	3.72 [0.76, 8.16]	17.41 [9.57, 28.58]	20.69 [15.49, 48.05]	133.51 [52.99, 658.41]	1.55 [0.72, 3.17]	52.88 [36.88, 88.20]	637.72 [244.86, 1152.60]	31531.69 [18039.33, 45802.44]	3.08 [1.55, 5.06]
p	0.262	0.555	0.584	0.721	0.500	0.223	0.040	0.209	0.983	0.882	0.261	0.555	0.929	0.929	0.343	0.879	0.763	0.668	0.295	0.513	0.825	0.895	0.829	0.750	0.184	0.796	0.379
P-values did not remain significant after adjusting for multiple comparisons.
*remains significant after FDR step-down p-value adjustment with adjust. p=0.039;
&Includes C. trachomatis. N. gonorrhoea, HSV-2 serology and BV
